# Supplementary material for: Identification of Multigene Biomarker for Shrimp White Feces Syndrome by Full-Length Transcriptome Sequencing
Source: Front Genet. 2020 Feb 18;11:71. doi: 10.3389/fgene.2020.00071 (PMC7040362; doi:10.3389/fgene.2020.00071)
Supplement: Supplementary file 1 [file Table_1.xlsx]

## Sheet: Sheet1
Supplementary Table 1 The gene functional profiles and fregments per kilobase per million (fpkm) value of each sample.
Gene_id	Control1_fpkm	Control2_fpkm	Control3_fpkm	Control4_fpkm	Control5_fpkm	Control6_fpkm	WFS1_fpkm	WFS2_fpkm	WFS3_fpkm	WFS4_fpkm	WFS5_fpkm	WFS6_fpkm	Control_group_fpkm	WFS_group_fpkm	biological_process	biological_process_description	cellular_component	cellular_component_description	molecular_function	molecular_function_description	KEGG AnnotInfo
LOC113799927	3.94699	0.711849	0.312078	0.426088	1.94351	0.715724	13.9883	12.3577	38.1917	31.478	10.0823	0.98722	1.34271	17.8475	--	--	--	--	--	--	--
LOC113799947	29.3193	104.584	119.105	63.6731	61.8753	183.356	19.0277	0.707623	0.136278	0.0367328	0.38738	41.785	93.6523	10.3468	GO:0055114	oxidation-reduction process	--	--	GO:0016491	oxidoreductase activity	K00272 D-aspartate oxidase [EC:1.4.3.1] | (RefSeq) CG12338; uncharacterized protein, isoform B
LOC113800109	34.65	202.803	36.4379	22.8462	171.121	12.9663	114.397	529.423	326.143	248.915	356.542	271.982	80.1374	307.9	--	--	--	--	GO:0047286	NAD+-diphthamide ADP-ribosyltransferase activity	--
LOC113800197	5.91006	7.45324	15.3843	14.9718	22.6763	14.2914	3.65902	0.391456	1.58227	0.989355	1.95249	4.332	13.4478	2.1511	GO:0006955//GO:0055114	immune response//oxidation-reduction process	GO:0005576	extracellular region	GO:0016888//GO:0004800//GO:0005126	endodeoxyribonuclease activity, producing 5'-phosphomonoesters//thyroxine 5'-deiodinase activity//cytokine receptor binding	--
LOC113800236	0.732439	0.513414	2.07147	1.79659	6.16706	0.111454	1.69636	27.2024	34.898	23.9531	7.45281	28.3068	1.89874	20.5849	--	--	--	--	--	--	--
LOC113800561	3.91606	0.704314	0.953344	0.451846	1.57723	0.346563	0.542994	468.074	537.019	1094.01	3.17205	1.15655	1.32489	350.663	--	--	--	--	GO:0005515	protein binding	--
LOC113800584	24.1002	1.54919	1.61304	3.11714	35.0963	0.349758	89.7474	66.3358	34.9487	36.3169	81.9615	35.6387	10.9709	57.4915	GO:0006338	chromatin remodeling	GO:0090544//GO:0019028	BAF-type complex//viral capsid	--	--	no KO assigned | (RefSeq) CG42598; uncharacterized protein
LOC113800889	0	0	0	0.0376409	0	0	5.82872	7.80235	2.20932	6.21865	5.18884	1.57739	0.00627348	4.80421	--	--	--	--	--	--	--
LOC113801066	11.6284	9.50875	12.5823	18.4074	12.1733	18.3407	5.49589	4.56469	2.66159	2.52008	5.07135	2.96383	13.7735	3.87957	GO:0008152	metabolic process	--	--	GO:0046983//GO:0008270//GO:0008484	protein dimerization activity//zinc ion binding//sulfuric ester hydrolase activity	no KO assigned | (RefSeq) CG16854; uncharacterized protein, isoform B
LOC113801133	115.592	83.9319	116.082	174.718	113.777	243.749	48.7861	27.8897	19.3481	15.9175	34.6085	58.1605	141.308	34.1184	GO:0006950	response to stress	--	--	GO:0004930	G-protein coupled receptor activity	--
LOC113801139	91.6033	55.1288	89.427	121.029	81.8915	199.964	35.9238	21.3139	15.5633	14.5214	21.0227	40.3888	106.507	24.789	GO:0007186	G-protein coupled receptor signaling pathway	GO:0016021	integral component of membrane	GO:0004930	G-protein coupled receptor activity	K04599 G protein-coupled receptor Mth (Methuselah protein) | (RefSeq) mthl1; methuselah-like 1, isoform B
LOC113801269	36.488	15.6473	25.7382	30.7342	23.604	11.5863	52.454	82.7803	78.6954	91.1307	40.4564	40.7015	23.9663	64.3697	GO:0009395	phospholipid catabolic process	--	--	GO:0005515//GO:0004620	protein binding//phospholipase activity	--
LOC113801335	0.0365773	0	0	0	0	0	0	51.9852	39.4553	13.6316	0.232617	0	0.00609622	17.5508	GO:0010508//GO:0006468//GO:0007165//GO:0006351	positive regulation of autophagy//protein phosphorylation//signal transduction//transcription, DNA-templated	--	--	GO:0005096//GO:0004674	GTPase activator activity//protein serine/threonine kinase activity	--
LOC113801802	3.95356	10.4245	10.6081	6.28646	5.09439	6.7226	1.57674	0.622338	1.0062	1.30245	2.15733	2.38856	7.1816	1.50894	GO:0006355//GO:0022900//GO:0055085	regulation of transcription, DNA-templated//electron transport chain//transmembrane transport	GO:0016021//GO:0005634	integral component of membrane//nucleus	--	--	K20840 MFS transporter, PCFT/HCP family, solute carrier family 46, member 3 | (RefSeq) CG15890; uncharacterized protein, isoform B
LOC113801825	62.1479	617.041	192.61	148.337	157.699	101.195	334.631	1073.41	1126.39	1132.49	446.553	893.719	213.172	834.533	--	--	--	--	--	--	--
LOC113801959	2.63046	3.3613	2.32794	2.39503	10.205	3.56589	2.68019	843.67	731.093	1485.4	1.03599	0.714416	4.08094	510.766	--	--	--	--	--	--	K01046 triacylglycerol lipase [EC:3.1.1.3] | (RefSeq) CG8093, isoform B
LOC113802170	15.8355	5.97213	5.25771	17.0117	6.42061	5.58635	21.9517	37.4288	47.2672	38.4613	30.4698	9.42857	9.34735	30.8345	--	--	--	--	--	--	--
LOC113802174	11.6783	81.009	25.7792	10.6873	29.92	8.86361	39.1684	127.55	133.776	144.486	57.5966	137.284	27.9896	106.643	--	--	--	--	--	--	--
LOC113802176	158.086	60.0678	99.504	168.713	76.6223	62.2804	31.1088	16.6798	31.3858	26.1909	28.582	29.1731	104.212	27.1868	GO:0006626	protein targeting to mitochondrion	GO:0005741//GO:0019031	mitochondrial outer membrane//viral envelope	GO:0005515	protein binding	no KO assigned | (RefSeq) fax; failed axon connections, isoform A
LOC113802179	78.8946	395.997	138.168	69.0364	161.009	58.884	176.553	758.621	698.749	836.898	228.169	612.748	150.332	551.956	--	--	GO:0005576	extracellular region	GO:0050840	extracellular matrix binding	--
LOC113802330	91.5486	164.157	127.554	113.928	137.344	225.374	8.31134	67.7954	27.5872	64.873	32.4599	26.9247	143.318	37.9919	GO:0055114	oxidation-reduction process	--	--	GO:0004197//GO:0016491//GO:0017111//GO:0005507//GO:0003968	cysteine-type endopeptidase activity//oxidoreductase activity//nucleoside-triphosphatase activity//copper ion binding//RNA-directed 5'-3' RNA polymerase activity	no KO assigned | (RefSeq) Mco1; multicopper oxidase-1, isoform B
LOC113802698	18.3065	10.9418	3.93104	9.23577	54.8036	14.4491	161.59	154.84	154.9	200.072	177.16	97.22	18.6113	157.63	GO:0006355	regulation of transcription, DNA-templated	GO:0005634	nucleus	GO:0003700//GO:0043565	transcription factor activity, sequence-specific DNA binding//sequence-specific DNA binding	K09436 friend leukemia integration 1 transcription factor | (RefSeq) Ets65A; Ets at 65A, isoform A
LOC113802776	202.262	475.364	593.119	219.85	303.897	404.218	14.1951	44.0968	106.315	11.2976	220.658	24.729	366.452	70.2153	GO:0006952//GO:0045926	defense response//negative regulation of growth	--	--	--	--	--
LOC113802821	0.430687	0.54597	0.238923	0.152288	0.773819	0.384766	0.74946	1.96628	4.61576	2.49458	1.5462	1.38696	0.421075	2.12654	GO:0006824//GO:0006364//GO:0055114//GO:0007031//GO:0009236	cobalt ion transport//rRNA processing//oxidation-reduction process//peroxisome organization//cobalamin biosynthetic process	GO:0016020//GO:0016021//GO:0005779//GO:0032040	membrane//integral component of membrane//integral component of peroxisomal membrane//small-subunit processome	GO:0016491//GO:0005507//GO:0015087	oxidoreductase activity//copper ion binding//cobalt ion transmembrane transporter activity	no KO assigned | (RefSeq) Mco1; multicopper oxidase-1, isoform B
LOC113803629	65.6211	11.9137	9.99479	15.5164	33.7505	33.1509	80.3914	81.7057	84.7195	156.657	50.6283	119.1	28.3246	95.5336	--	--	--	--	--	--	no KO assigned | (RefSeq) CG9231, isoform B
LOC113803966	0	0.044366	0	0	0.0377288	0	0.0488631	0.827698	3.36112	1.37405	2.0807	0.406624	0.0136825	1.34984	GO:0006886//GO:0006874//GO:0032968//GO:0006605//GO:0006270//GO:0007411//GO:0006367//GO:0016055	intracellular protein transport//cellular calcium ion homeostasis//positive regulation of transcription elongation from RNA polymerase II promoter//protein targeting//DNA replication initiation//axon guidance//transcription initiation from RNA polymerase II promoter//Wnt signaling pathway	GO:0005634//GO:0005742//GO:0016021//GO:0005576	nucleus//mitochondrial outer membrane translocase complex//integral component of membrane//extracellular region	GO:0003677//GO:0005219//GO:0004190	DNA binding//ryanodine-sensitive calcium-release channel activity//aspartic-type endopeptidase activity	--
LOC113804180	0.116524	0	0	0.215642	0	0.0164648	0.167066	0.311295	1.34072	1.50576	3.36647	1.32511	0.0581052	1.33607	--	--	--	--	GO:0005515	protein binding	no KO assigned | (RefSeq) tnc; tenectin, isoform D
LOC113804622	0.0154396	0	0	0	0	0	0	0.13124	0.947449	1.13125	1.139	0	0.00257326	0.558155	GO:0055114	oxidation-reduction process	--	--	GO:0016614//GO:0016491//GO:0050660	oxidoreductase activity, acting on CH-OH group of donors//oxidoreductase activity//flavin adenine dinucleotide binding	--
LOC113804810	0	0	0	0	0.0318085	0	0.823913	4.9266	2.99113	3.40105	0.396784	0.235687	0.00530142	2.12919	GO:0006355	regulation of transcription, DNA-templated	--	--	GO:0043565//GO:0003700	sequence-specific DNA binding//transcription factor activity, sequence-specific DNA binding	K15593 ets translocation variant 5 | (RefSeq) Ets96B; Ets96B, isoform B
LOC113805108	11.4912	0.474537	0.411745	27.1223	0.53806	0	45.4694	132.058	67.5068	43.4622	84.2071	125.856	6.67299	83.0931	--	--	--	--	--	--	--
LOC113805109	44.0372	94.859	70.9596	72.0273	68.0635	180.032	3.23281	21.4056	18.5434	29.3795	4.73795	3.19633	88.3298	13.4159	GO:0055114//GO:0006779//GO:0019354	oxidation-reduction process//porphyrin-containing compound biosynthetic process//siroheme biosynthetic process	--	--	GO:0004616//GO:0043115	phosphogluconate dehydrogenase (decarboxylating) activity//precorrin-2 dehydrogenase activity	--
LOC113805141	157.69	172.694	107.001	148.555	329.59	156.171	383.782	1312.2	767.929	598.792	501.644	336.803	178.617	650.192	GO:0005975//GO:0006355	carbohydrate metabolic process//regulation of transcription, DNA-templated	--	--	GO:0003700//GO:0005524//GO:0016773	transcription factor activity, sequence-specific DNA binding//ATP binding//phosphotransferase activity, alcohol group as acceptor	K00844 hexokinase [EC:2.7.1.1] | (RefSeq) Hex-A; hexokinase A, isoform C
LOC113805200	48.4341	40.3362	29.3551	24.0092	38.301	85.0037	73.4657	341.723	192.082	162.835	126.187	88.2408	44.2399	164.089	--	--	--	--	--	--	--
LOC113805576	126.571	388.911	334.287	126.982	61.2612	334.374	10.0786	7.90267	8.33286	8.56203	27.1847	76.1129	228.731	23.029	--	--	--	--	--	--	--
LOC113806761	2.80842	10.2739	12.9936	5.66398	7.65985	8.07742	3.63146	0.749573	0.735233	0.875695	1.92624	5.10337	7.91286	2.17026	--	--	--	--	GO:0030170//GO:0003824//GO:0030151	pyridoxal phosphate binding//catalytic activity//molybdenum ion binding	K15631 molybdenum cofactor sulfurtransferase [EC:2.8.1.9] | (RefSeq) mal; maroon-like, isoform B
LOC113806821	59.8728	1.70574	23.4374	21.5574	11.2159	0.793478	93.7977	90.8988	163.505	80.2096	70.3711	53.7051	19.7638	92.0813	--	--	--	--	GO:0008080//GO:0016747	N-acetyltransferase activity//transferase activity, transferring acyl groups other than amino-acyl groups	--
LOC113807116	305.758	379.365	473.183	311.789	416.979	796.131	10.4354	46.7553	49.3797	104.629	12.9624	32.3284	447.201	42.7484	--	--	--	--	--	--	no KO assigned | (RefSeq) CG41520; uncharacterized protein, isoform A
LOC113807145	3.73214	3.54456	4.81231	2.21926	9.16107	3.65121	25.3623	25.2496	6.49391	15.8218	16.5174	31.1065	4.52009	20.0919	GO:0005992	trehalose biosynthetic process	--	--	GO:0003824	catalytic activity	K16055 trehalose 6-phosphate synthase/phosphatase [EC:2.4.1.15 3.1.3.12] | (RefSeq) Tps1; Trehalose-6-phosphate synthase 1
LOC113807410	0.752631	1.77175	1.16042	0.849986	2.77037	0.496283	0.69241	33.9496	77.8413	55.2355	36.2811	3.17566	1.30024	34.5293	GO:0006508	proteolysis	--	--	GO:0004252	serine-type endopeptidase activity	no KO assigned | (RefSeq) CG5390, isoform B
LOC113807690	74.6042	136.154	201.312	101.921	92.2668	113.189	76.0218	6.36011	6.93238	2.32703	13.2166	55.8643	119.908	26.787	GO:0055114	oxidation-reduction process	--	--	GO:0016705//GO:0005506//GO:0020037	oxidoreductase activity, acting on paired donors, with incorporation or reduction of molecular oxygen//iron ion binding//heme binding	K14985 26-hydroxylase [EC:1.14.-.-] | (RefSeq) Cyp18a1; cytochrome P450-18a1, isoform B
LOC113807809	378.666	316.259	271.059	355.495	167.179	176.338	50.9225	127.683	46.4924	7.14402	47.7348	42.2244	277.499	53.7002	--	--	GO:0019028	viral capsid	--	--	no KO assigned | (RefSeq) CG4362
LOC113807810	161.68	160.861	204.554	125.715	93.8933	99.6544	33.8456	73.4117	21.6183	4.35784	24.1429	46.9422	141.06	34.0531	--	--	GO:0019028	viral capsid	--	--	no KO assigned | (RefSeq) CG4362
LOC113807950	210.647	163.484	96.908	168.208	28.2022	152.724	42.9093	7.10251	18.1973	19.7652	16.1926	23.1338	136.695	21.2168	GO:0044781	bacterial-type flagellum organization	GO:0016021	integral component of membrane	--	--	no KO assigned | (RefSeq) Tsf2; transferrin 2
LOC113807955	48.5973	32.9293	23.5334	39.6852	4.60155	29.453	9.73918	1.47702	3.88303	4.51252	4.93709	5.10198	29.8	4.94181	GO:0006605//GO:0006886	protein targeting//intracellular protein transport	GO:0016020	membrane	--	--	--
LOC113808118	6.70002	4.7838	2.72264	6.50803	20.513	3.89873	14.1429	24.9817	42.1964	24.7574	26.007	16.2443	7.52104	24.7216	GO:0006874//GO:0006633//GO:0055114//GO:0006270//GO:0009073	cellular calcium ion homeostasis//fatty acid biosynthetic process//oxidation-reduction process//DNA replication initiation//aromatic amino acid family biosynthetic process	GO:0016021//GO:0016020	integral component of membrane//membrane	GO:0046872//GO:0003677//GO:0005219//GO:0005506//GO:0004190//GO:0016491//GO:0004107	metal ion binding//DNA binding//ryanodine-sensitive calcium-release channel activity//iron ion binding//aspartic-type endopeptidase activity//oxidoreductase activity//chorismate synthase activity	no KO assigned | (RefSeq) sr; stripe, isoform C
LOC113808176	154.749	179.999	404.289	207.234	165.23	145.248	95.2017	1.65575	8.58619	9.61748	36.131	137.265	209.458	48.0762	GO:0043248	proteasome assembly	--	--	GO:0008146	sulfotransferase activity	no KO assigned | (RefSeq) St4; sulfotransferase 4, isoform B
LOC113808186	111.668	111.23	63.5722	86.4816	23.7554	65.2337	2.27758	13.5094	9.95932	12.3839	32.6688	37.9067	76.99	18.1176	--	--	--	--	--	--	--
LOC113808551	7.12806	0.740929	3.56802	2.1066	16.4347	19.4353	134.169	100.723	69.2293	131.578	229.967	241.107	8.2356	151.129	GO:0008152	metabolic process	--	--	GO:0016758	transferase activity, transferring hexosyl groups	no KO assigned | (RefSeq) CG30438; uncharacterized protein, isoform E
LOC113808618	0	0	0	0	0.0397933	0	0	0.872989	2.71786	4.9051	1.41078	0	0.00663221	1.65112	GO:0006886//GO:0006914	intracellular protein transport//autophagy	GO:0016021//GO:0005783	integral component of membrane//endoplasmic reticulum	--	--	--
LOC113808686	0.320605	0.260851	0.271601	0.13692	0.251404	0.181205	2.70053	3.88019	1.84443	2.78958	1.10684	2.76928	0.237097	2.51514	GO:0055114	oxidation-reduction process	--	--	GO:0016787//GO:0016705//GO:0020037//GO:0005506	hydrolase activity//oxidoreductase activity, acting on paired donors, with incorporation or reduction of molecular oxygen//heme binding//iron ion binding	K14985 26-hydroxylase [EC:1.14.-.-] | (RefSeq) Cyp18a1; cytochrome P450-18a1, isoform B
LOC113808813	1.07892	0.146305	0.182802	0.79355	8.3111	0.152451	1.25685	3098.72	1741.28	3758.91	5.91395	2.9165	1.77752	1434.83	GO:0006508	proteolysis	--	--	GO:0046872//GO:0004222	metal ion binding//metalloendopeptidase activity	no KO assigned | (RefSeq) CG10280; uncharacterized protein, isoform B
LOC113808883	0	0	0	0	0	0	0	1.0858	8.01677	5.67227	0	0	0	2.46247	--	--	--	--	--	--	no KO assigned | (RefSeq) CG4928, isoform B
LOC113809292	0.219885	0.429367	0.987262	0.422574	4.77715	0.155348	6.26577	104.628	85.1458	192.889	8.70989	9.2232	1.16526	67.8103	GO:0005975	carbohydrate metabolic process	--	--	GO:0004553	hydrolase activity, hydrolyzing O-glycosyl compounds	K01187 alpha-glucosidase [EC:3.2.1.20] | (RefSeq) tobi; target of brain insulin
LOC113809293	0.0330363	0.263414	0.156726	0	0.224007	0	0.497339	33.9788	21.223	20.0517	2.64722	0.86223	0.112864	13.21	GO:0006950	response to stress	--	--	--	--	--
LOC113809352	19.153	154.422	64.3144	26.7043	87.3429	12.0057	218.921	2045.04	1194.29	1214.75	535.441	1399.57	60.657	1101.34	--	--	--	--	--	--	--
LOC113809538	0	187.751	0.199343	282.273	0.0542703	0	0	0	0	0	0	0	78.3797	0	GO:0016192	vesicle-mediated transport	GO:0016021	integral component of membrane	--	--	--
LOC113809602	15.1935	0.858544	0.352866	0.336008	2.0366	2.31499	46.4821	30.2639	20.5587	0.843264	36.7576	45.8147	3.51542	30.12	--	--	--	--	GO:0008440	inositol-1,4,5-trisphosphate 3-kinase activity	--
LOC113809622	4.60972	13.3362	11.5088	6.14135	4.93443	10.011	1.04765	0.014197	0.1121	0.241725	2.08185	0.19616	8.42359	0.615614	GO:0006066//GO:0009847	alcohol metabolic process//spore germination	GO:0016021	integral component of membrane	GO:0004026	alcohol O-acetyltransferase activity	--
LOC113810575	40.7182	30.7962	16.3933	9.62525	23.9689	24.0119	51.5516	131.369	130.468	70.1522	41.2894	125.348	24.2523	91.6963	--	--	--	--	--	--	K20694 protein spaetzle | (RefSeq) spz; spatzle, isoform A
LOC113810905	6.62824	93.4507	12.0324	6.60496	5.63433	7.49253	73.565	128.953	393.058	426.73	291.285	343.604	21.9739	276.199	--	--	--	--	--	--	--
LOC113810910	2.08451	15.4336	3.90153	2.98596	2.42933	5.86319	15.8947	24.9448	52.2469	32.9384	57.7077	59.6326	5.44969	40.5609	--	--	--	--	--	--	--
LOC113810970	10.2218	6.09317	6.44898	4.31012	14.3478	18.7016	18.8256	83.0615	83.1984	113.159	21.7587	31.2171	10.0206	58.5367	--	--	--	--	GO:0005515	protein binding	K19511 peroxidase [EC:1.11.1.7] | (RefSeq) Pxn; peroxidasin, isoform A
LOC113811343	0	0	0	0	0	0	0	0	69.5899	38.9823	0	0	0	18.0954	--	--	--	--	--	--	--
LOC113811606	0.170746	0	0.556895	1.08468	0	0.0844422	3.50762	7.56534	11.6852	4.13153	5.70084	0.334229	0.316128	5.48747	--	--	GO:0016021	integral component of membrane	GO:0008146	sulfotransferase activity	no KO assigned | (RefSeq) CG14024; uncharacterized protein, isoform B
LOC113811649	105.285	101.94	47.4737	102.937	128.837	83.0564	359.686	313.524	262.638	286.184	439.594	281.972	94.9217	323.933	GO:0006468	protein phosphorylation	GO:0016020	membrane	GO:0016773//GO:0005524//GO:0004672	phosphotransferase activity, alcohol group as acceptor//ATP binding//protein kinase activity	K16311 serine/threonine-protein kinase SIK2 [EC:2.7.11.1] | (RefSeq) Sik2; Salt-inducible kinase 2
LOC113812739	0	0	0.0366419	0	0	0	0	3.25643	9.50899	10.927	0	0	0.00610699	3.94874	GO:0055085//GO:0006810	transmembrane transport//transport	GO:0016020	membrane	GO:0005215	transporter activity	no KO assigned | (RefSeq) CG6723
LOC113812823	46.64	44.7312	40.2908	47.5723	190.214	76.9582	300.743	354.375	133.667	202.469	245.917	238.432	74.4011	245.934	GO:0035556	intracellular signal transduction	--	--	--	--	K04699 suppressor of cytokine signaling 6/7 | (RefSeq) Socs44A; suppressor of cytokine signaling at 44A
LOC113812873	208.415	356.149	290.527	191.656	107.349	367.438	149.545	23.8021	31.6161	7.63121	73.5831	181.981	253.589	78.0265	GO:0055085//GO:0030001//GO:0006355	transmembrane transport//metal ion transport//regulation of transcription, DNA-templated	GO:0005634//GO:0016020	nucleus//membrane	GO:0046873	metal ion transmembrane transporter activity	--
LOC113812922	5.79302	30.6158	16.0145	0.0848923	20.5479	24.394	1.60312	0.362074	0.735155	0.192652	1.40863	4.55808	16.2417	1.47662	GO:0006030	chitin metabolic process	GO:0005576	extracellular region	GO:0005198//GO:0008061	structural molecule activity//chitin binding	no KO assigned | (RefSeq) CG13676; uncharacterized protein, isoform B
LOC113813375	131.897	380.353	345.235	122.103	63.0341	333.216	10.0207	9.17326	7.0721	9.20835	24.3613	77.534	229.306	22.8949	GO:0000271	polysaccharide biosynthetic process	GO:0016020	membrane	--	--	--
LOC113813588	1.71506	0.601098	0.0782338	0.410825	0.607016	0.163111	0	439.048	444.363	1246.97	1.78288	0.0430405	0.59589	355.368	GO:0006836	neurotransmitter transport	GO:0016021	integral component of membrane	GO:0005328	neurotransmitter:sodium symporter activity	K05038 solute carrier family 6 (neurotransmitter transporter, amino acid) member 5/7/9/14 | (RefSeq) CG15279; uncharacterized protein, isoform D
LOC113814199	2.64805	4.17149	3.4079	7.10216	23.5221	3.31576	8.65852	104.499	143.671	100.934	31.8536	144.843	7.36125	89.0765	GO:0006030	chitin metabolic process	GO:0005576	extracellular region	GO:0008061	chitin binding	no KO assigned | (RefSeq) CG17147; uncharacterized protein
LOC113814477	0.453228	0.0166535	0.0693592	0.26224	0.141621	0.245834	13.7194	0.882357	6.81289	17.6816	19.414	0.133553	0.198156	9.77397	GO:0015031	protein transport	GO:0016021//GO:0005789	integral component of membrane//endoplasmic reticulum membrane	--	--	K17233 dual oxidase maturation factor 1 | (RefSeq) mol; moladietz, isoform D
LOC113814597	13.9217	141.121	77.0022	64.4249	49.8465	92.3157	25.8548	0.991309	6.15008	1.30215	1.39062	7.03869	73.1054	7.12127	GO:0055114	oxidation-reduction process	--	--	GO:0016705//GO:0005506//GO:0020037	oxidoreductase activity, acting on paired donors, with incorporation or reduction of molecular oxygen//iron ion binding//heme binding	K14985 26-hydroxylase [EC:1.14.-.-] | (RefSeq) Cyp18a1; cytochrome P450-18a1, isoform B
LOC113815583	55.4555	109.431	135.458	65.6073	71.3628	112.949	21.863	1.12272	6.26177	0.796497	20.8128	37.6802	91.7106	14.7562	GO:0008152	metabolic process	--	--	GO:0016758	transferase activity, transferring hexosyl groups	K00699 glucuronosyltransferase [EC:2.4.1.17] | (RefSeq) CG10178; uncharacterized protein, isoform B
LOC113815629	3.82863	5.22142	6.17796	7.03343	3.05269	4.7658	0.653485	0.0885558	0	0.0706779	0.861307	2.65108	5.01332	0.72085	GO:0008152	metabolic process	--	--	GO:0016758	transferase activity, transferring hexosyl groups	K00699 glucuronosyltransferase [EC:2.4.1.17] | (RefSeq) Ugt35b; UDP-glycosyltransferase 35b
LOC113815721	15.1369	15.9228	20.3864	23.81	39.7955	19.1117	118.246	45.6294	102.959	63.609	55.0451	56.8205	22.3605	73.7182	GO:0009968	negative regulation of signal transduction	GO:0005737	cytoplasm	--	--	no KO assigned | (RefSeq) scyl; scylla, isoform A
LOC113816202	1.89976	4.40613	6.32509	3.58091	3.12617	8.87454	2.21102	0.544767	0.307248	0	0.698701	0.836337	4.7021	0.766345	GO:0055114	oxidation-reduction process	--	--	GO:0016705//GO:0005506//GO:0020037	oxidoreductase activity, acting on paired donors, with incorporation or reduction of molecular oxygen//iron ion binding//heme binding	K14985 26-hydroxylase [EC:1.14.-.-] | (RefSeq) Cyp18a1; cytochrome P450-18a1, isoform B
LOC113816267	13.211	212.382	63.5294	41.6509	53.5536	24.7613	62.6033	227.424	292.194	375.123	176.717	202.678	68.1814	222.79	--	--	GO:0005576	extracellular region	GO:0030414	peptidase inhibitor activity	--
LOC113816325	44.5307	110.935	144.288	88.9689	100.588	138.668	64.4276	15.8157	20.3666	12.8246	25.698	43.9025	104.663	30.5058	GO:0055114//GO:0072519//GO:0008616	oxidation-reduction process//parasitism//queuosine biosynthetic process	GO:0016021	integral component of membrane	GO:0051536//GO:0004842//GO:0009055//GO:0016491//GO:0033739//GO:0046872	iron-sulfur cluster binding//ubiquitin-protein transferase activity//electron carrier activity//oxidoreductase activity//preQ1 synthase activity//metal ion binding	K00106 xanthine dehydrogenase/oxidase [EC:1.17.1.4 1.17.3.2] | (RefSeq) AOX1; aldehyde oxidase 1
LOC113816329	2.06887	3.99906	10.893	1.0308	1.82185	2.41837	5.42686	17.1063	15.5089	26.3983	6.85767	20.7396	3.70532	15.3396	GO:0019069	viral capsid assembly	GO:0042025//GO:0005886	host cell nucleus//plasma membrane	GO:0004252	serine-type endopeptidase activity	--
LOC113817361	1.52801	1.26098	5.62162	0.792394	1.46502	1.58845	0.0782418	0	0.0149499	0.0564151	0.11899	0.020347	2.04274	0.0481572	GO:0055085	transmembrane transport	GO:0016021	integral component of membrane	--	--	K20840 MFS transporter, PCFT/HCP family, solute carrier family 46, member 3 | (RefSeq) CG15890; uncharacterized protein, isoform B
LOC113817510	35.935	27.8045	38.9794	39.6155	31.4345	51.7969	12.0542	6.35128	9.68477	5.06028	9.48715	26.2946	37.5943	11.4887	GO:0050832//GO:0055085	defense response to fungus//transmembrane transport	GO:0016021	integral component of membrane	--	--	no KO assigned | (RefSeq) Mct1; monocarboxylate transporter 1, isoform B
LOC113817521	0.867684	0.015443	0.0482383	0.567418	3.04678	0.0670486	0.221108	17.4938	10.9325	22.7245	22.6932	5.11306	0.768768	13.1964	GO:0008152	metabolic process	--	--	GO:0003824//GO:0016791//GO:0008484//GO:0046872	catalytic activity//phosphatase activity//sulfuric ester hydrolase activity//metal ion binding	K01077 alkaline phosphatase [EC:3.1.3.1] | (RefSeq) CG1809
LOC113817695	46.8226	79.398	36.1542	22.5376	49.898	13.6168	64.766	263.267	333.447	266.849	115.645	164.206	41.4045	201.363	--	--	--	--	--	--	--
LOC113817770	52.982	131.947	42.9155	59.7213	84.3105	64.3512	15.0565	1.35152	15.368	1.85577	9.72016	7.76405	72.7045	8.51934	--	--	--	--	GO:0005515	protein binding	--
LOC113817854	190.303	369.238	421.545	184.497	432.177	421.084	147.578	35.6663	8.2989	1.15736	126.026	206.255	336.474	87.4969	GO:0006508//GO:0006030	proteolysis//chitin metabolic process	GO:0005576	extracellular region	GO:0004222//GO:0008061	metalloendopeptidase activity//chitin binding	no KO assigned | (RefSeq) CG6763, isoform B
LOC113818090	24.3022	32.5182	26.9896	25.3856	36.5835	31.9237	121.472	128.806	73.6707	106.065	95.2289	83.5378	29.6171	101.463	GO:0009405//GO:0009372//GO:0007224//GO:0071436//GO:0015986	pathogenesis//quorum sensing//smoothened signaling pathway//sodium ion export//ATP synthesis coupled proton transport	GO:0016020//GO:0016021//GO:0000276	membrane//integral component of membrane//mitochondrial proton-transporting ATP synthase complex, coupling factor F(o)	GO:0003677//GO:0008233//GO:0015081//GO:0015078//GO:0008948//GO:0005515	DNA binding//peptidase activity//sodium ion transmembrane transporter activity//hydrogen ion transmembrane transporter activity//oxaloacetate decarboxylase activity//protein binding	K09237 tramtrack | (RefSeq) ttk; tramtrack, isoform G
LOC113818129	0	0	0	0	0	0	0	8.58024	50.1347	59.7149	0.160486	0	0	19.765	--	--	--	--	--	--	--
LOC113818328	10.3296	1.76244	1.83507	8.0566	0.82327	0.280213	26.9291	62.4818	28.2085	21.6838	28.9101	4.06672	3.84787	28.7133	GO:0009396//GO:0055114//GO:0006189	folic acid-containing compound biosynthetic process//oxidation-reduction process//'de novo' IMP biosynthetic process	--	--	GO:0004488//GO:0003824	methylenetetrahydrofolate dehydrogenase (NADP+) activity//catalytic activity	K01587 phosphoribosylaminoimidazole carboxylase / phosphoribosylaminoimidazole-succinocarboxamide synthase [EC:4.1.1.21 6.3.2.6] | (RefSeq) ade5; ade5, isoform A
LOC113818600	0.478566	9.47144	8.3364	9.03101	9.21341	8.46108	0.22514	0.177972	0.143394	0.135278	0.532609	0.70258	7.49865	0.319495	--	--	--	--	--	--	--
LOC113818640	3.09814	8.66965	1.85168	0.996674	4.18256	1.23057	11.3847	19.7408	28.3258	9.24587	19.796	28.7466	3.33821	19.5399	GO:0006955	immune response	--	--	GO:0005044//GO:0030247//GO:0016788	scavenger receptor activity//polysaccharide binding//hydrolase activity, acting on ester bonds	K14648 poly(U)-specific endoribonuclease [EC:3.1.-.-] | (RefSeq) CG2145, isoform B
LOC113818981	5.46	2.52659	5.80108	0.0566752	21.8166	8.832	19.907	60.6731	90.907	46.6107	26.1148	89.9551	7.4155	55.6946	--	--	--	--	GO:0005515	protein binding	--
LOC113818984	23.8496	4.36957	9.81162	7.76107	35.845	14.7554	51.2602	80.2676	113.614	55.0813	81.5908	114.91	16.0654	82.7874	--	--	GO:0005576	extracellular region	GO:0005515//GO:0005179	protein binding//hormone activity	no KO assigned | (RefSeq) CG10175; uncharacterized protein, isoform E
LOC113820005	0.0548994	0.0625342	0.130223	0	0	0	0	8.67984	1.68445	7.20066	0.349138	3.22391	0.0412761	3.523	GO:0007155	cell adhesion	--	--	GO:0005540	hyaluronic acid binding	no KO assigned | (RefSeq) CG9095, isoform B
LOC113820095	1.64677	0.0119477	0.0248802	4.01363	3.19033	1.89855	0	0.0178318	0	0.00948791	0.106729	0.0273757	1.79768	0.0269041	GO:0030472	mitotic spindle organization in nucleus	GO:0072686//GO:0042729	mitotic spindle//DASH complex	GO:0005515//GO:0008641	protein binding//small protein activating enzyme activity	--
LOC113820111	0.589787	0	0	2.25291	1.50761	0.842625	0	0	0	0.0148194	0.0416756	0.0427587	0.865488	0.0165423	--	--	--	--	--	--	--
LOC113820863	0.128333	0	0	0	0.310778	0.190401	0.241496	286.406	208.446	343.495	0.326459	0.167472	0.104919	139.847	--	--	--	--	--	--	--
LOC113820903	0	0	0	0.133592	0.0649305	0	0.0840924	19.9424	9.70498	24.6779	0	0	0.033087	9.06822	--	--	--	--	--	--	--
LOC113820979	1.09152	4.70032	2.11549	2.59983	6.42121	7.55729	0.333984	0.814666	0.306315	0.0963258	0.338614	0.660088	4.08094	0.424999	--	--	GO:0016021	integral component of membrane	--	--	no KO assigned | (RefSeq) CG11601; uncharacterized protein, isoform B
LOC113821379	6.67122	6.10516	17.4698	6.87506	10.5493	19.551	3.67197	1.14706	1.64014	1.35819	2.39327	5.01016	11.2036	2.5368	GO:0008152	metabolic process	--	--	GO:0016758	transferase activity, transferring hexosyl groups	no KO assigned | (RefSeq) CG30438; uncharacterized protein, isoform E
LOC113821695	0.749658	0.845621	0.189906	0.40615	0.733214	0.503921	1.17786	4.42966	3.58698	3.77898	3.77698	3.74217	0.571412	3.41544	GO:0006355//GO:0006367//GO:0043401//GO:0015979//GO:0006397	regulation of transcription, DNA-templated//transcription initiation from RNA polymerase II promoter//steroid hormone mediated signaling pathway//photosynthesis//mRNA processing	GO:0009522//GO:0005634//GO:0016021//GO:0005672	photosystem I//nucleus//integral component of membrane//transcription factor TFIIA complex	GO:0008270//GO:0004190//GO:0003700//GO:0043565	zinc ion binding//aspartic-type endopeptidase activity//transcription factor activity, sequence-specific DNA binding//sequence-specific DNA binding	K08558 nuclear receptor subfamily 4 group A member 2 | (RefSeq) Hr38; hormone receptor-like in 38, isoform B
LOC113822223	5.49329	0.333719	2.08484	7.29866	3.76027	1.73868	40.0625	17.4325	13.6945	48.4312	40.3383	4.30116	3.45158	27.3767	GO:0006030	chitin metabolic process	GO:0005576	extracellular region	GO:0008061	chitin binding	no KO assigned | (RefSeq) CG33986; uncharacterized protein
LOC113822224	1.25976	0.15513	0.0403809	0	0.0659611	0	6.44976	6.54073	3.65633	6.12881	0.0433057	0.0888625	0.253539	3.81797	GO:0019050//GO:0006030	suppression by virus of host apoptotic process//chitin metabolic process	GO:0005576	extracellular region	GO:0008061	chitin binding	no KO assigned | (RefSeq) CG33986; uncharacterized protein
LOC113822354	34.9316	26.1177	37.6763	33.3576	40.9023	45.2307	76.7851	80.0739	127.115	225.962	82.7002	127.045	36.3694	119.947	--	--	--	--	GO:0046872	metal ion binding	K20210 ras-responsive element-binding protein 1 | (RefSeq) peb; pebbled, isoform B
LOC113822802	1.26147	1.51673	2.74289	2.2522	1.84988	1.81958	17.0783	3.58916	11.9777	9.14443	8.51268	10.7917	1.90712	10.1823	GO:0055114	oxidation-reduction process	--	--	GO:0016705//GO:0005506//GO:0020037	oxidoreductase activity, acting on paired donors, with incorporation or reduction of molecular oxygen//iron ion binding//heme binding	K14999 cytochrome P450 family 6 [EC:1.14.-.-] | (RefSeq) Cyp6a2; cytochrome P450-6a2
LOC113822890	0.034009	0.174324	0	0.101669	0.115301	0.0168191	7.40242	3.2233	1.20653	1.56892	3.91473	1.53114	0.073687	3.14117	GO:0008152//GO:0055114//GO:0015940//GO:0009405	metabolic process//oxidation-reduction process//pantothenate biosynthetic process//pathogenesis	--	--	GO:0003864//GO:0045735//GO:0050661//GO:0016491//GO:0003824	3-methyl-2-oxobutanoate hydroxymethyltransferase activity//nutrient reservoir activity//NADP binding//oxidoreductase activity//catalytic activity	no KO assigned | (RefSeq) pdgy; pudgy, isoform B
LOC113823033	0.0980304	4.0571	0	0.0651241	6.29889	4.84807	0	0.0277761	0.0313314	0.0591162	0	0	2.5612	0.0197039	GO:0042919	benzoate transport	GO:0016021	integral component of membrane	GO:0005515//GO:0042925	protein binding//benzoate transporter activity	K00717 glycoprotein 6-alpha-L-fucosyltransferase [EC:2.4.1.68] | (RefSeq) FucT6; alpha1,6-fucosyltransferase
LOC113823067	3771.08	7543.36	3445.7	2365.53	2485.98	6572.92	49.0716	347.38	127.035	184.668	339.398	1311.93	4364.1	393.247	--	--	--	--	--	--	--
LOC113823155	11.1135	9.862	13.8494	16.7838	7.59376	24.0175	3.46842	1.20596	0	0.016453	2.29035	4.55734	13.87	1.92309	GO:0055114	oxidation-reduction process	--	--	GO:0005506//GO:0020037//GO:0016705	iron ion binding//heme binding//oxidoreductase activity, acting on paired donors, with incorporation or reduction of molecular oxygen	K15001 cytochrome P450 family 4 [EC:1.14.-.-] | (RefSeq) Cyp4c3; cytochrome P450-4c3
LOC113823225	1.44272	0.547786	0.253494	1.59739	0.672874	3.11824	1.47476	264.346	296.338	81.7816	49.8854	1.18541	1.27208	115.835	--	--	--	--	--	--	no KO assigned | (RefSeq) CG9231, isoform B
LOC113823340	4.97707	2.84023	3.90408	4.6355	7.31279	4.57187	12.9699	19.729	13.5416	15.3159	21.7742	7.52386	4.70692	15.1424	GO:0015721	bile acid and bile salt transport	GO:0005886	plasma membrane	GO:0005215//GO:0046982	transporter activity//protein heterodimerization activity	--
LOC113823512	47.6499	153.294	66.5109	20.1247	115.732	19.8017	158.698	613.475	503.859	664.906	211.007	185.323	70.5189	389.545	--	--	--	--	GO:0047286	NAD+-diphthamide ADP-ribosyltransferase activity	--
LOC113824355	15.8127	42.3569	26.3502	22.1862	27.998	47.3384	10.5074	2.67228	8.54809	7.74595	8.6537	4.8067	30.3404	7.15568	GO:0055114//GO:0005975	oxidation-reduction process//carbohydrate metabolic process	GO:0042651	thylakoid membrane	GO:0009496//GO:0004553//GO:0051537	plastoquinol--plastocyanin reductase activity//hydrolase activity, hydrolyzing O-glycosyl compounds//2 iron, 2 sulfur cluster binding	K12373 hexosaminidase [EC:3.2.1.52] | (RefSeq) Hexo1; hexosaminidase 1, isoform A
LOC113825625	0	0	0	0	0	0	0	38.7527	28.5085	45.9903	1.76482	0	0	19.1694	--	--	--	--	GO:0016407	acetyltransferase activity	--
LOC113825764	92.8743	131.823	121.764	84.0196	109.043	87.6659	14.1598	11.6274	9.31715	4.20896	50.5076	30.6776	104.531	20.0831	GO:0006508//GO:0008152	proteolysis//metabolic process	--	--	GO:0004181//GO:0016788//GO:0008270	metallocarboxypeptidase activity//hydrolase activity, acting on ester bonds//zinc ion binding	no KO assigned | (RefSeq) CG32379; uncharacterized protein
LOC113825866	68.4732	60.7107	82.1505	68.0572	46.6254	152.652	4.2412	22.9895	16.5772	32.1544	6.75112	8.73726	79.7781	15.2418	GO:0006914	autophagy	GO:0016459	myosin complex	GO:0003774	motor activity	--
LOC113825871	51.338	53.6987	54.4191	39.87	36.4466	112.324	5.09699	13.6453	11.835	14.281	8.39743	6.82915	58.016	10.0141	GO:0000921//GO:0006384//GO:0006457//GO:0006260//GO:0048870//GO:0006366//GO:0006355//GO:0006914	septin ring assembly//transcription initiation from RNA polymerase III promoter//protein folding//DNA replication//cell motility//transcription from RNA polymerase II promoter//regulation of transcription, DNA-templated//autophagy	GO:0019028//GO:0005940//GO:0005634//GO:0016021//GO:0016459//GO:0005882//GO:0016272//GO:0019898//GO:0005737//GO:0031514	viral capsid//septin ring//nucleus//integral component of membrane//myosin complex//intermediate filament//prefoldin complex//extrinsic component of membrane//cytoplasm//motile cilium	GO:0042803//GO:0043565//GO:0003774//GO:0008092//GO:0003700//GO:0008134//GO:0005198//GO:0051082	protein homodimerization activity//sequence-specific DNA binding//motor activity//cytoskeletal protein binding//transcription factor activity, sequence-specific DNA binding//transcription factor binding//structural molecule activity//unfolded protein binding	--
LOC113825997	8.80797	5.61841	7.81634	6.38142	13.7715	6.96954	12.7398	34.8277	30.5422	47.5415	11.2557	17.985	8.22754	25.8153	--	--	GO:0019013	viral nucleocapsid	GO:0003677	DNA binding	--
LOC113826096	7.23139	1.42276	2.55736	5.90891	3.84625	1.49553	42.7537	10.025	30.1803	33.3959	87.5289	21.3786	3.7437	37.5437	GO:0006094	gluconeogenesis	--	--	GO:0004611//GO:0005525	phosphoenolpyruvate carboxykinase activity//GTP binding	K01596 phosphoenolpyruvate carboxykinase (GTP) [EC:4.1.1.32] | (RefSeq) Pepck; phosphoenolpyruvate carboxykinase
LOC113826097	8.77706	6.36847	2.28753	7.76091	11.2217	5.9888	35.6979	20.2653	21.5015	45.5492	36.0374	15.9939	7.06741	29.1742	GO:0006094	gluconeogenesis	--	--	GO:0005525//GO:0004611	GTP binding//phosphoenolpyruvate carboxykinase activity	K01596 phosphoenolpyruvate carboxykinase (GTP) [EC:4.1.1.32] | (RefSeq) Pepck; phosphoenolpyruvate carboxykinase
LOC113826393	2.90831	15.3055	13.4496	5.594	4.04012	5.19571	0.989917	0.0958191	0.345869	0.0815732	0.946289	0.676676	7.74886	0.52269	GO:0008152	metabolic process	--	--	GO:0003824//GO:0042302	catalytic activity//structural constituent of cuticle	no KO assigned | (RefSeq) CG6178
LOC113828431	0.0274748	0	0	0	0.239524	0.0271752	0	232.865	435.618	178.541	0	0	0.049029	141.171	GO:0006508	proteolysis	--	--	GO:0004252//GO:0000049	serine-type endopeptidase activity//tRNA binding	no KO assigned | (RefSeq) Sp7; serine protease 7, isoform A
LOC113828564	0.0145353	0.165567	0	0.159327	0.197117	0.0431305	0	4.8186	20.7799	15.0545	7.87577	0.455237	0.0966129	8.164	GO:0006508	proteolysis	--	--	GO:0004252	serine-type endopeptidase activity	no KO assigned | (RefSeq) CG5390, isoform B
LOC113829904	19.3432	5.70103	5.598	8.09346	14.0268	8.38577	0.178759	0.121121	0.0512341	0.193337	0.158582	0.0232434	10.1914	0.121046	GO:0006796	phosphate-containing compound metabolic process	GO:0005737	cytoplasm	GO:0004427//GO:0000287	inorganic diphosphatase activity//magnesium ion binding	K11726 nucleosome-remodeling factor 38 kDa subunit [EC:3.6.1.1] | (RefSeq) Nurf-38; nucleosome remodeling factor - 38kD, isoform A
LOC113830439	5.95437	7.70375	10.0623	3.13822	3.03391	15.5577	2.52595	1.69687	0.0165006	0.2802	0.853656	0.224575	7.57503	0.93296	--	--	GO:0016020	membrane	GO:0005234//GO:0004970	extracellular-glutamate-gated ion channel activity//ionotropic glutamate receptor activity	K05313 glutamate receptor, ionotropic, invertebrate | (RefSeq) CG11155; uncharacterized protein, isoform A
Novelgene0361	0.109598	0	0.103988	0.120135	0.0636982	0	0.687471	2.31972	4.52921	2.42889	1.10126	0.0572093	0.0662366	1.85396	GO:0015992	proton transport	GO:0016020	membrane	GO:0004427//GO:0009678	inorganic diphosphatase activity//hydrogen-translocating pyrophosphatase activity	--
Novelgene0385	0	0.229958	0	0	0.342222	0	0	50.7521	77.6701	67.0194	0.0641944	0	0.0953633	32.5843	--	--	GO:0016020	membrane	GO:0008083	growth factor activity	--
Novelgene0525	0	0	0.0113898	0	0	0	3.65048	1.98365	1.86003	3.20546	3.3835	0.175452	0.0018983	2.37643	GO:0055114	oxidation-reduction process	--	--	GO:0016616	oxidoreductase activity, acting on the CH-OH group of donors, NAD or NADP as acceptor	--
Novelgene0563	0.133348	0.0506309	0.0316305	0	0.835293	0.00879293	3.93686	0.84634	2.79582	1.86561	2.96248	1.78656	0.176616	2.36561	GO:0030001//GO:0035444//GO:0006810//GO:2001256//GO:0016560//GO:0019915//GO:0071436//GO:0055085	metal ion transport//nickel cation transmembrane transport//transport//regulation of store-operated calcium entry//protein import into peroxisome matrix, docking//lipid storage//sodium ion export//transmembrane transport	GO:0005886//GO:0030176//GO:0005789//GO:0005622//GO:0005777//GO:0016020//GO:0016021	plasma membrane//integral component of endoplasmic reticulum membrane//endoplasmic reticulum membrane//intracellular//peroxisome//membrane//integral component of membrane	GO:0046873//GO:0015081//GO:0008948//GO:0015099//GO:0004252//GO:0004872//GO:0004222//GO:0046872//GO:0004190	metal ion transmembrane transporter activity//sodium ion transmembrane transporter activity//oxaloacetate decarboxylase activity//nickel cation transmembrane transporter activity//serine-type endopeptidase activity//receptor activity//metalloendopeptidase activity//metal ion binding//aspartic-type endopeptidase activity	--
Novelgene1322	4.18839	9.3617	2.48374	1.73247	3.82748	5.70601	9.26964	104.691	104.225	60.8685	48.8502	16.2425	4.54997	57.3579	--	--	--	--	--	--	--
Novelgene1619	1.5624	0.896844	2.40747	0.453588	1.26318	3.38275	8.19524	14.7029	7.58471	7.03301	2.36278	5.31395	1.66104	7.5321	--	--	GO:0016020	membrane	GO:0008083	growth factor activity	--
Novelgene2047	22.2489	20.6576	20.8841	24.0487	100.162	43.6118	163.531	188.518	70.5462	100.554	112.525	123.541	38.6022	126.536	--	--	--	--	--	--	--
Novelgene2076	4.36606	25.4727	3.41004	5.83634	4.84814	7.4783	38.3414	74.8588	49.9293	51.727	60.4087	22.6514	8.5686	49.6528	--	--	GO:0019031	viral envelope	--	--	--
Novelgene2344	10.0205	20.9437	24.834	8.76069	4.82271	12.467	2.1347	0.816946	1.02726	4.87411	3.8877	2.81679	13.6414	2.59292	--	--	GO:0016020//GO:0016021	membrane//integral component of membrane	GO:0004190	aspartic-type endopeptidase activity	--
Novelgene2429	104.057	247.285	131.223	122.681	167.092	268.31	74.9714	20.7771	58.6394	54.057	54.0576	41.1413	173.441	50.6073	GO:0005975	carbohydrate metabolic process	--	--	GO:0004553	hydrolase activity, hydrolyzing O-glycosyl compounds	--
Novelgene2452	0.651538	79.2073	75.1658	4.95791	30.4659	50.5002	4.23547	1.20834	0	0.0535777	0.753366	0.231884	40.1581	1.08044	--	--	--	--	--	--	--
Novelgene2827	1.34443	1.07653	2.38387	0.822394	1.74069	0.763629	4.80937	9.33472	9.1001	19.3615	4.97762	6.68773	1.35526	9.04517	GO:0030178//GO:0007275	negative regulation of Wnt signaling pathway//multicellular organism development	GO:0005576	extracellular region	--	--	--
Novelgene3113	2.14247	0.625231	1.344	2.69956	9.38185	4.93875	54.3555	56.1547	22.4271	28.6374	53.9153	34.4285	3.52197	41.6531	--	--	--	--	--	--	--
Novelgene3274	1.26934	5.13664	6.91718	3.66151	2.62738	6.62112	0.938692	0.511092	0.493238	0	0.186942	1.91801	4.3722	0.674662	GO:0015074//GO:0006950//GO:0007275//GO:0006355//GO:0006810	DNA integration//response to stress//multicellular organism development//regulation of transcription, DNA-templated//transport	GO:0005634//GO:0016020//GO:0005783	nucleus//membrane//endoplasmic reticulum	GO:0008270//GO:0003676//GO:0005215	zinc ion binding//nucleic acid binding//transporter activity	--
Novelgene3276	3.13048	10.1005	12.3984	6.01313	4.10263	13.6323	2.39901	0.891009	0.706257	0.307516	0.342319	3.05004	8.22958	1.28269	--	--	--	--	GO:0008270	zinc ion binding	--
Novelgene3616	61.9292	116.966	101.378	63.1392	67.2987	65.7637	31.778	25.5262	21.1052	20.5902	16.0204	17.9186	79.4124	22.1564	GO:0055114//GO:0009231//GO:0006545//GO:0009165	oxidation-reduction process//riboflavin biosynthetic process//glycine biosynthetic process//nucleotide biosynthetic process	--	--	GO:0008703//GO:0004146	5-amino-6-(5-phosphoribosylamino)uracil reductase activity//dihydrofolate reductase activity	--
Novelgene3664	14.8749	22.398	36.9753	19.239	17.4928	21.54	4.63329	0.909331	0.36633	1.29023	0.38876	2.99148	22.0867	1.76324	--	--	GO:0016020	membrane	GO:0016773//GO:0005524	phosphotransferase activity, alcohol group as acceptor//ATP binding	no KO assigned | (RefSeq) CG9498
Novelgene3857	0.687522	0.335629	0.203853	0.660639	0.903824	0.242866	7.85505	6.32416	5.57978	9.99488	9.55672	1.15354	0.505722	6.74402	--	--	--	--	--	--	--
Novelgene3885	0	0.0569392	0	0	0	0.0494424	49.9177	0	0	32.556	29.6759	1.10895	0.0177303	18.8764	--	--	--	--	--	--	--
Novelgene3893	1.03629	0.23095	0.0534373	0.269388	0.851062	0.534779	3.41972	6.8938	5.09774	4.42203	3.06597	0.352783	0.495985	3.87534	--	--	--	--	--	--	--
Novelgene4029	0.049801	0	0.295323	0.0496261	0.0482402	0.0492579	0.437337	43.0517	446.42	563.864	0.380056	0.844857	0.0820414	175.833	--	--	--	--	--	--	--
Novelgene4381	0.322903	0.44137	0.153187	0.160885	0.312784	0.447135	1.57985	26.3496	19.6911	17.934	0.821412	1.43269	0.306377	11.3014	--	--	GO:0016020	membrane	GO:0008083	growth factor activity	--
Novelgene4660	79.0866	102.558	67.5093	123.423	37.6123	21.3481	13.9146	35.9435	14.6758	2.53615	9.37509	17.6727	71.923	15.6863	GO:0051258//GO:0042157//GO:0016114//GO:0015031//GO:0015991//GO:0015979//GO:0051726//GO:0030168//GO:0009405//GO:0015743//GO:0007165//GO:0008053//GO:0006869	protein polymerization//lipoprotein metabolic process//terpenoid biosynthetic process//protein transport//ATP hydrolysis coupled proton transport//photosynthesis//regulation of cell cycle//platelet activation//pathogenesis//malate transport//signal transduction//mitochondrial fusion//lipid transport	GO:0019031//GO:0005741//GO:0016021//GO:0005634//GO:0019028//GO:0005577//GO:0009522//GO:0005576//GO:0033179//GO:0009538	viral envelope//mitochondrial outer membrane//integral component of membrane//nucleus//viral capsid//fibrinogen complex//photosystem I//extracellular region//proton-transporting V-type ATPase, V0 domain//photosystem I reaction center	GO:0015078//GO:0005102//GO:0008661//GO:0005198//GO:0008289//GO:0003924//GO:0030674	hydrogen ion transmembrane transporter activity//receptor binding//1-deoxy-D-xylulose-5-phosphate synthase activity//structural molecule activity//lipid binding//GTPase activity//protein binding, bridging	--
Novelgene4750	0.343497	0	0.222214	0.124469	0.988114	0.102955	0.208934	8.60017	5.67887	11.3457	13.7425	1.3176	0.296875	6.81563	GO:0008152	metabolic process	--	--	GO:0003824//GO:0016791//GO:0046872	catalytic activity//phosphatase activity//metal ion binding	K01077 alkaline phosphatase [EC:3.1.3.1] | (RefSeq) phu; phurba tashi
Novelgene4872	58.7667	124.416	140.514	125.552	114.657	171.516	65.1173	21.3153	24.6111	21.8104	35.5749	67.7358	122.57	39.3608	GO:0055114	oxidation-reduction process	--	--	GO:0020037//GO:0005506//GO:0016705	heme binding//iron ion binding//oxidoreductase activity, acting on paired donors, with incorporation or reduction of molecular oxygen	K14999 cytochrome P450 family 6 [EC:1.14.-.-] | (RefSeq) Cyp6a18; Cyp6a18, isoform B
Novelgene4906	0.0251087	0	0.148896	0.150123	0.194574	0	0.062999	75.7463	134.627	145.677	0.223553	0	0.0864504	59.3894	GO:0007218//GO:0007631	neuropeptide signaling pathway//feeding behavior	--	--	--	--	--
Novelgene4963	0.840093	0.273407	0.774947	0.265759	0.400424	0.356114	0.317849	5.24806	5.05038	4.75247	2.15402	1.27032	0.485124	3.13218	--	--	GO:0019028	viral capsid	--	--	no KO assigned | (RefSeq) CG42598; uncharacterized protein
Novelgene5121	0.65141	1.855	1.23613	0.58421	1.45129	0.128861	14.2195	2.54708	15.6772	11.8437	6.13119	6.88559	0.984483	9.5507	--	--	--	--	--	--	--
Novelgene5415	16.1191	7.9291	28.0514	8.00891	12.1502	15.4777	3.20625	5.73601	0.515898	0.638792	2.29545	3.58386	14.6227	2.66271	--	--	--	--	--	--	--
Novelgene5476	18.7651	27.5926	20.9162	34.6138	20.6736	63.1573	5.17692	3.08924	6.99709	3.78513	15.9302	4.45923	30.9531	6.57297	GO:0030001//GO:0055085	metal ion transport//transmembrane transport	GO:0016020	membrane	GO:0046873	metal ion transmembrane transporter activity	K14709 solute carrier family 39 (zinc transporter), member 1/2/3 | (RefSeq) Zip89B; Zinc/iron regulated transporter-related protein 89B
Novelgene5564	0	0	0.203986	0.0342778	0.0666412	0.0340235	3.53863	0.204678	2.2428	3.92056	0.0875043	1.21201	0.0564881	1.8677	--	--	--	--	--	--	--
